# Supplementary material for: Risk over time and risk factors of intraoperative respiratory events: a historical cohort study of 14,153 children
Source: BMC Anesthesiol. 2014 Mar 5;14:13. doi: 10.1186/1471-2253-14-13 (PMC4016417; doi:10.1186/1471-2253-14-13)
Supplement: Additional file 1 — Univariate Kaplan Meier analysis of intraoperative respiratory events (n = 14,153). [file 1471-2253-14-13-S1.xlsx]

## Sheet: Additional file 1
Univariate Kaplan Meier analysis of intraoperative respiratory events (n=14,153)
Variable	Number	Probability of event	p-value
		at 60 minutes (95% CI)
Patient-related factors
Age (years)			< 0.001
> 6	5341	0.010 (0.008, 0.013)
1-6	6654	0.019 (0.015, 0.022)
< 1	2158	0.029 (0.021, 0.036)
Sex			0.871
Male	8353	0.017 (0.014, 0.020)
Female	5800	0.017 (0.014, 0.020)
Body mass index (kg/m2)			0.046
5-14.9	6304	0.020 (0.016, 0.023)
15-24.9	7171	0.014 (0.011, 0.017)
25-60.0	678	0.024 (0.012, 0.036)
Anemia			0.034
No	8462	0.015 (0.012, 0.018)
Yes	5691	0.020 (0.017, 0.024)
Non-cyanotic heart disease			0.595
No	12798	0.017 (0.015, 0.019)
Yes	1355	0.019 (0.011, 0.026)
Respiratory disease			< 0.001
No	12513	0.014 (0.012, 0.016)
Upper respiratory tract infection	765	0.033 (0.020, 0.046)
Pulmonary disease	875	0.048 (0.033, 0.062)
Allergic rhinitis			0.46
No	14095	0.017 (0.015, 0.019)
Yes	58	0.034 (0.000, 0.080)
Food/drug allergy			0.793
No	13537	0.017 (0.015, 0.019)
Yes	616	0.015 (0.005, 0.025)
Surgery-related factors
Type of surgery			0.098
Elective	11078	0.016 (0.013, 0.018)
Emergency	3075	0.023 (0.017, 0.028)
Type of patient			0.544
Inpatient	12802	0.017 (0.015, 0.020)
Outpatient	1351	0.016 (0.008, 0.024)
Site of operation			< 0.001
Superficial	1056	0.013 (0.006, 0.020)
Broncho/laryngoscopy	1228	0.034 (0.023, 0.045)
Ear-nose-throat	2025	0.015 (0.010, 0.020)
Eye	2226	0.010 (0.006, 0.015)
Thoracic	780	0.024 (0.014, 0.035)
Abdomen	3651	0.020 (0.015, 0.025)
Spine & extremity	2748	0.013 (0.009, 0.018)
Remote*	439	0.012 (0,002, 0.023)
Position of patient			0.001
Supine	12609	0.016 (0.014, 0.018)
Lateral	668	0.033 (0.019, 0.047)
Lithotomy	552	0.009 (0.001, 0.017)
Prone	324	0.019 (0.004, 0.033)
Anesthesia-related factors
ASA classification			< 0.001
1	3580	0.009 (0.006, 0.013)
2	8430	0.017 (0.014,0.020)
3	2143	0.031 (0.023, 0.038)
Choice of anesthesia			0.966
General anesthesia alone	12639	0.017 (0.015, 0.020)
General anesthesia with regional anesthesia	1118	0.014 (0.007, 0.021)
General anesthesia with peripheral nerve block	396	0.017 (0.003, 0.030)
Premedication agent			< 0.001
None	4125	0.022 (0.017, 0.026)
Chloral hydrate	3694	0.012 (0.008, 0.015)
Diazepam	2568	0.010 (0.006, 0.013)
Others	3766	0.023 (0.018, 0.028)
Induction agent			0.543
Propofol	2948	0.017 (0.012, 0.021)
Thiopental	7164	0.019 (0.016, 0.023)
Sevoflurane	3557	0.013 (0.009, 0.017)
Others	484	0.016 (0.004, 0.028)
Intubating agent (N = 9,508)**			< 0.001
Non-depolarizing muscle relaxant	6905	0.014 (0.012, 0.017)
Succinylcholine	2167	0.028 (0.021, 0.035)
Sevoflurane	436	0.026 (0.011, 0.041)
Inhalation agent (N = 13,311)***			0.0013
Sevoflurane	9074	0.018 (0.015, 0.021)
Isoflurane	3917	0.014 (0.010, 0.017)
Halothane	203	0.009 (0.000, 0.015)
Desflurane	117	0.092 (0.036, 0.145)
Narcotic			0.005
Fentanyl	11503	0.018 (0.016, 0.021)
Morphine	1466	0.008 (0.003, 0.012)
Others	896	0.018 (0.008, 0.028)
None	288	_
Use of neuromuscular blocking agent			0.73
No	6216	0.016 (0.013, 0.019)
Yes	7937	0.018 (0.015, 0.021)
Type of gas mixed with oxygen			0.001
Air with oxygen	4590	0.020 (0.016, 0.024)
Nitrous oxide with oxygen	9177	0.015 (0.012, 0.017)
100% oxygen	386	0.041 (0.016, 0.064)
Airway device with mode of ventilation			< 0.001
Controlled ventilation
Endotracheal tube	10712	0.017 (0.015, 0.020)
Jet ventilation	163	0.035 (0.004, 0.066)
Assisted ventilation
Facemask	1641	0.021 (0.012, 0.030)
Laryngeal mask airway	1584	0.012 (0.007, 0.018)
Spontaneous breathing (oxygen supplementation)	53	_
Experience of key anesthesiologist			0.267
< 5 years	8603	0.017 (0.014, 0.019)
> 5 years	4768	0.018 (0.014, 0.021)
Certified pediatric anesthesiologist	782	0.020 (0.010, 0.030)
Duration of anesthesia (hours)
< 1	3328	_	_
1-3	8680
> 3	2145
p-value from log rank test
ASA: American Society of Anesthesiologist; CI: Confidence interval
* remote sites include radiology services and cardiac catheterization
** included only those who received endotracheal tube
*** included only those who were given an inhalation agent
